# Supplementary material for: The Cell States of Sea Urchin During Metamorphosis Revealed by Single-Cell RNA Sequencing
Source: Int J Mol Sci. 2025 Jan 26;26(3):1059. doi: 10.3390/ijms26031059 (PMC11817407; doi:10.3390/ijms26031059)
Supplement: Supplementary file 1 [file ijms-26-01059-s001.zip]

Archive with 8 entries (8 files):
- Supplementary Data2. The GO biological processes shared by cell clusters.xlsx
- Supplementary File S1. The scanning electron microscopy images of sea urchins.pdf
- Supplementary File S2. The marker genes used to identify the cell populations .pdf
- Supplementary File S3. The primers and qPCR results .pdf
- Supplementary File S4. WGCNA analysis.pdf
- Supplementary File S5. The expression patterns of marker genes in the NC subsets.pdf
- Supplementary File S6. Heatmap of biomineralizing factor expression profiles in the SC subclusters.pdf
- Supplementary Data1. All gene annotation and expression levels in 22 clusters.xlsb
