# Supplementary material for: The Cell States of Sea Urchin During Metamorphosis Revealed by Single-Cell RNA Sequencing
Source: Int J Mol Sci. 2025 Jan 26;26(3):1059. doi: 10.3390/ijms26031059 (PMC11817407; doi:10.3390/ijms26031059)
Supplement: Supplementary file 1 [file ijms-26-01059-s001.zip › Supplementary Data2. The GO biological processes shared by cell clusters.xlsx]

## Sheet: Module 1
GO:0001505	GO:0016192	GO:0051049	Common genes
regulation of neurotransmitter levels	vesicle-mediated transport	regulation of transport	Isoform0005926(ARF2)
Isoform0000062(STXBP5)	Isoform0000062(STXBP5)	Isoform0005508(CanB2)	Isoform0013067(ARF1)
Isoform0005508(CanB2)	Isoform0000944(Csnk1a1)	Isoform0005926(ARF2)	Isoform0015034(STXBP1)
Isoform0005926(ARF2)	Isoform0003532(Cdc42)	Isoform0012377(Taok1)	Isoform0022959(SYT1)
Isoform0007431(Nfat5)	Isoform0004914(egr1-a)	Isoform0013067(ARF1)	Isoform0023188(SYT1)
Isoform0013067(ARF1)	Isoform0004983(CLTA)	Isoform0015034(STXBP1)	Isoform0028116(SYT1)
Isoform0015034(STXBP1)	Isoform0005926(ARF2)	Isoform0019064(PTPRN2)	Isoform0021918(arf-1.2)
Isoform0021071(Snap25)	Isoform0006023(Atp6v0c)	Isoform0022959(SYT1)	Isoform0028491(ARF6)
Isoform0022959(SYT1)	Isoform0007431(Nfat5)	Isoform0023188(SYT1)
Isoform0023188(SYT1)	Isoform0008515(JUN)	Isoform0028116(SYT1)
Isoform0025088(Kif5c)	Isoform0012377(Taok1)	Isoform0030467(CanB2)
Isoform0028116(SYT1)	Isoform0013067(ARF1)	Isoform0000828(Rdx)
Isoform0030467(CanB2)	Isoform0015034(STXBP1)	Isoform0008027(TMED2)
Isoform0020337(pacsin1b)	Isoform0017714(CYIIB)	Isoform0021918(arf-1.2)
Isoform0021918(arf-1.2)	Isoform0017746(RAB5C)	Isoform0026887(RDX)
Isoform0028491(ARF6)	Isoform0017849(RHOA)	Isoform0028491(ARF6)
Isoform0000062(STXBP5)	Isoform0021071(Snap25)	Isoform0002106(TMED4)
Isoform0001430(Nsf)	Isoform0022959(SYT1)	Isoform0021837(BHLHA15)
	Isoform0023188(SYT1)	Isoform0002658(Tmed3)
	Isoform0023202(Rab6)	Isoform0006535(sec61al1)
	Isoform0026872(Cacfd1)
	Isoform0028116(SYT1)
	Isoform0028948(Syngr3)
	Isoform0000828(Rdx)
	Isoform0001978(cpa)
	Isoform0004232(Rhou)
	Isoform0005514(GLUL)
	Isoform0008027(TMED2)
	Isoform0017720(CYIIB)
	Isoform0021918(arf-1.2)
	Isoform0026887(RDX)
	Isoform0028491(ARF6)
	Isoform0001430(Nsf)
	Isoform0002106(TMED4)
	Isoform0008787(eif3e)
	Isoform0002658(Tmed3)
	Isoform0003558(KDELR2)
	Isoform0010052(COPZ1)
	Isoform0010859(lmo4.1)
	Isoform0010904(AP3D1)
	Isoform0018055(act-2)

## Sheet: Module 2
GO:1901575	GO:0009057	GO:0019941	GO:0043632	GO:0009056	GO:0044257	GO:0051603	GO:0030163	GO:0006511	GO:0006508	Common genes
organic substance catabolic process	macromolecule catabolic process	modification-dependent protein catabolic process	modification-dependent macromolecule catabolic process	catabolic process	cellular protein catabolic process	proteolysis involved in cellular protein catabolic process	protein catabolic process	ubiquitin-dependent protein catabolic process	proteolysis	Isoform0000973(PSMD2)
Isoform0000399(Vcp)	Isoform0000399(Vcp)	Isoform0000399(Vcp)	Isoform0000399(Vcp)	Isoform0000399(Vcp)	Isoform0000399(Vcp)	Isoform0000399(Vcp)	Isoform0000399(Vcp)	Isoform0000973(PSMD2)	Isoform0000399(Vcp)	Isoform0006554(PSMD6)
Isoform0000973(PSMD2)	Isoform0000973(PSMD2)	Isoform0000973(PSMD2)	Isoform0000973(PSMD2)	Isoform0000973(PSMD2)	Isoform0000973(PSMD2)	Isoform0000973(PSMD2)	Isoform0000973(PSMD2)	Isoform0006554(PSMD6)	Isoform0000973(PSMD2)	Isoform0008337(TRIB2)
Isoform0003163(Idh1)	Isoform0006554(PSMD6)	Isoform0006554(PSMD6)	Isoform0006554(PSMD6)	Isoform0003163(Idh1)	Isoform0006554(PSMD6)	Isoform0006554(PSMD6)	Isoform0006554(PSMD6)	Isoform0008337(TRIB2)	Isoform0006554(PSMD6)	Isoform0010945(Rpt2)
Isoform0006554(PSMD6)	Isoform0008337(TRIB2)	Isoform0008337(TRIB2)	Isoform0008337(TRIB2)	Isoform0006554(PSMD6)	Isoform0008337(TRIB2)	Isoform0008337(TRIB2)	Isoform0008337(TRIB2)	Isoform0010945(Rpt2)	Isoform0008337(TRIB2)	Isoform0011148(PSMA4)
Isoform0008337(TRIB2)	Isoform0010686(CTSL)	Isoform0010945(Rpt2)	Isoform0010945(Rpt2)	Isoform0008337(TRIB2)	Isoform0010945(Rpt2)	Isoform0010945(Rpt2)	Isoform0010945(Rpt2)	Isoform0011148(PSMA4)	Isoform0010945(Rpt2)	Isoform0013832(PSMC2)
Isoform0010686(CTSL)	Isoform0010945(Rpt2)	Isoform0011148(PSMA4)	Isoform0011148(PSMA4)	Isoform0010686(CTSL)	Isoform0011148(PSMA4)	Isoform0011148(PSMA4)	Isoform0011148(PSMA4)	Isoform0013832(PSMC2)	Isoform0011148(PSMA4)	Isoform0015581(TRIB2)
Isoform0010945(Rpt2)	Isoform0011148(PSMA4)	Isoform0013832(PSMC2)	Isoform0013832(PSMC2)	Isoform0010945(Rpt2)	Isoform0013832(PSMC2)	Isoform0013832(PSMC2)	Isoform0013832(PSMC2)	Isoform0015581(TRIB2)	Isoform0013832(PSMC2)	Isoform0018677(psmb1-A)
Isoform0011148(PSMA4)	Isoform0011550(CTSL)	Isoform0015581(TRIB2)	Isoform0015581(TRIB2)	Isoform0011148(PSMA4)	Isoform0015581(TRIB2)	Isoform0015581(TRIB2)	Isoform0015581(TRIB2)	Isoform0018677(psmb1-A)	Isoform0015581(TRIB2)
Isoform0011550(CTSL)	Isoform0013832(PSMC2)	Isoform0018677(psmb1-A)	Isoform0018677(psmb1-A)	Isoform0011433(tmbim6)	Isoform0018677(psmb1-A)	Isoform0018677(psmb1-A)	Isoform0018677(psmb1-A)		Isoform0018677(psmb1-A)
Isoform0013832(PSMC2)	Isoform0015581(TRIB2)	Isoform0020415(PSMA5)	Isoform0020415(PSMA5)	Isoform0011550(CTSL)	Isoform0020415(PSMA5)	Isoform0020415(PSMA5)	Isoform0020415(PSMA5)		Isoform0020415(PSMA5)
Isoform0015581(TRIB2)	Isoform0018677(psmb1-A)			Isoform0013832(PSMC2)					Isoform0024814(--)
Isoform0018677(psmb1-A)	Isoform0020415(PSMA5)			Isoform0015581(TRIB2)
Isoform0020415(PSMA5)				Isoform0018677(psmb1-A)
				Isoform0020415(PSMA5)

## Sheet: Module 3
GO:0046916	GO:0055114	GO:0006091	GO:0006811	Common genes
cellular transition metal ion homeostasis	oxidation-reduction process	generation of precursor metabolites and energy	ion transport	Isoform0016611(COI)
Isoform0026594(FTH1)	Isoform0014714(MT-CYB)	Isoform0014714(MT-CYB)	Isoform0016377(vdac2)	Isoform0021584(COIII)
	Isoform0016611(COI)	Isoform0016611(COI)	Isoform0016611(COI)	Isoform0023258(COII)
	Isoform0021584(COIII)	Isoform0021584(COIII)	Isoform0019149(SLC25A4)	Isoform0012151(ND4)
	Isoform0023258(COII)	Isoform0023258(COII)	Isoform0021584(COIII)
	Isoform0012151(ND4)	Isoform0012151(ND4)	Isoform0023258(COII)
			Isoform0026594(FTH1)
			Isoform0012151(ND4)
			Isoform0013365(Chrna2)

## Sheet: Module 4
GO:0071840	GO:0016043	Common genes
cellular component organization or biogenesis	cellular component organization	Isoform0000846(qki-a)
Isoform0000846(qki-a)	Isoform0000846(qki-a)	Isoform0001299(hsp90ab1)
Isoform0001299(hsp90ab1)	Isoform0001299(hsp90ab1)	Isoform0002431(Lama1)
Isoform0002431(Lama1)	Isoform0002431(Lama1)	Isoform0003172(HSPA9)
Isoform0003172(HSPA9)	Isoform0003172(HSPA9)	Isoform0004981(Cct3)
Isoform0004981(Cct3)	Isoform0004981(Cct3)	Isoform0006535(sec61al1)
Isoform0006335(COL4A5)	Isoform0006535(sec61al1)	Isoform0008515(JUN)
Isoform0006535(sec61al1)	Isoform0008515(JUN)	Isoform0009932(H2A.F/Z)
Isoform0008515(JUN)	Isoform0009932(H2A.F/Z)	Isoform0010128(HMGB3)
Isoform0009718(let-2)	Isoform0010128(HMGB3)	Isoform0014625(Ssr3)
Isoform0009932(H2A.F/Z)	Isoform0014625(Ssr3)	Isoform0014799(hes1)
Isoform0010128(HMGB3)	Isoform0014799(hes1)	Isoform0015553(HNRNPDL)
Isoform0014625(Ssr3)	Isoform0015553(HNRNPDL)	Isoform0015586(wos2)
Isoform0014799(hes1)	Isoform0015586(wos2)	Isoform0017440(NME1-1)
Isoform0015553(HNRNPDL)	Isoform0017440(NME1-1)	Isoform0018060(banf1)
Isoform0015586(wos2)	Isoform0018060(banf1)	Isoform0021257(SEC61B)
Isoform0017440(NME1-1)	Isoform0021257(SEC61B)	Isoform0021784(SSR3)
Isoform0018060(banf1)	Isoform0021784(SSR3)	Isoform0022093(RACK1)
Isoform0021257(SEC61B)	Isoform0022093(RACK1)	Isoform0023483(Rpl3)
Isoform0021784(SSR3)	Isoform0023483(Rpl3)	Isoform0023607(NME1-1)
Isoform0022093(RACK1)	Isoform0023607(NME1-1)	Isoform0023858(Rpl3)
Isoform0023483(Rpl3)	Isoform0023858(Rpl3)	Isoform0025554(RPL10A)
Isoform0023607(NME1-1)	Isoform0025554(RPL10A)	Isoform0026326(rpl36a)
Isoform0023750(RPLP0)	Isoform0026326(rpl36a)	Isoform0026482(TUBA1D)
Isoform0023858(Rpl3)	Isoform0026482(TUBA1D)	Isoform0027537(RPL5)
Isoform0025554(RPL10A)	Isoform0027537(RPL5)	Isoform0027868(rpl7a)
Isoform0026326(rpl36a)	Isoform0027868(rpl7a)	Isoform0028225(RPL6)
Isoform0026482(TUBA1D)	Isoform0028225(RPL6)	Isoform0028788(RPS4)
Isoform0027537(RPL5)	Isoform0028788(RPS4)	Isoform0028850(RPS9)
Isoform0027868(rpl7a)	Isoform0028850(RPS9)	Isoform0028874(Rps3a)
Isoform0028225(RPL6)	Isoform0028874(Rps3a)	Isoform0029005(RpL10)
Isoform0028788(RPS4)	Isoform0029005(RpL10)	Isoform0029413(RpL19)
Isoform0028850(RPS9)	Isoform0029413(RpL19)	Isoform0029501(rpl8)
Isoform0028874(Rps3a)	Isoform0029501(rpl8)	Isoform0029582(rpl13)
Isoform0029005(RpL10)	Isoform0029582(rpl13)	Isoform0029592(RPS4)
Isoform0029413(RpL19)	Isoform0029592(RPS4)	Isoform0029712(RPL17)
Isoform0029501(rpl8)	Isoform0029712(RPL17)	Isoform0029835(RPL7)
Isoform0029582(rpl13)	Isoform0029835(RPL7)	Isoform0029903(rpl10a)
Isoform0029592(RPS4)	Isoform0029903(rpl10a)	Isoform0030091(RPS9)
Isoform0029712(RPL17)	Isoform0030091(RPS9)	Isoform0030240(RPS15)
Isoform0029835(RPL7)	Isoform0030240(RPS15)	Isoform0030309(rpl27)
Isoform0029903(rpl10a)	Isoform0030309(rpl27)	Isoform0030345(RPL18)
Isoform0030091(RPS9)	Isoform0030345(RPL18)	Isoform0030356(rpl11)
Isoform0030240(RPS15)	Isoform0030356(rpl11)	Isoform0030434(rpl9)
Isoform0030309(rpl27)	Isoform0030434(rpl9)	Isoform0030459(RPL10A)
Isoform0030345(RPL18)	Isoform0030459(RPL10A)	Isoform0030471(RpL32)
Isoform0030356(rpl11)	Isoform0030471(RpL32)	Isoform0030476(RPS16)
Isoform0030434(rpl9)	Isoform0030476(RPS16)	Isoform0030494(RPL35)
Isoform0030459(RPL10A)	Isoform0030494(RPL35)	Isoform0030532(rpl36a)
Isoform0030471(RpL32)	Isoform0030532(rpl36a)	Isoform0030551(RPL18A)
Isoform0030476(RPS16)	Isoform0030551(RPL18A)	Isoform0030601(RpL37A)
Isoform0030494(RPL35)	Isoform0030601(RpL37A)	Isoform0030604(RPS18)
Isoform0030532(rpl36a)	Isoform0030604(RPS18)	Isoform0030651(RpL19)
Isoform0030551(RPL18A)	Isoform0030651(RpL19)	Isoform0030695(RPL17)
Isoform0030601(RpL37A)	Isoform0030695(RPL17)	Isoform0030730(RPL26)
Isoform0030604(RPS18)	Isoform0030730(RPL26)	Isoform0030754(rpl-12)
Isoform0030651(RpL19)	Isoform0030754(rpl-12)	Isoform0030758(RPL22)
Isoform0030695(RPL17)	Isoform0030758(RPL22)	Isoform0030776(RPL10A)
Isoform0030730(RPL26)	Isoform0030776(RPL10A)	Isoform0030810(RpL23-A)
Isoform0030754(rpl-12)	Isoform0030810(RpL23-A)	Isoform0030885(FAU)
Isoform0030758(RPL22)	Isoform0030885(FAU)	Isoform0030891(rpl24)
Isoform0030776(RPL10A)	Isoform0030891(rpl24)	Isoform0030900(Rpl28)
Isoform0030810(RpL23-A)	Isoform0030900(Rpl28)	Isoform0030901(rpl27)
Isoform0030885(FAU)	Isoform0030901(rpl27)	Isoform0030904(RPL21)
Isoform0030891(rpl24)	Isoform0030904(RPL21)	Isoform0030922(RPS13)
Isoform0030900(Rpl28)	Isoform0030922(RPS13)	Isoform0030938(RPL14)
Isoform0030901(rpl27)	Isoform0030938(RPL14)	Isoform0030980(RPL26)
Isoform0030904(RPL21)	Isoform0030980(RPL26)	Isoform0030991(RPL22)
Isoform0030922(RPS13)	Isoform0030991(RPL22)	Isoform0031032(rpl-12)
Isoform0030938(RPL14)	Isoform0031032(rpl-12)	Isoform0031077(RPS15A)
Isoform0030980(RPL26)	Isoform0031077(RPS15A)	Isoform0031086(rpl31)
Isoform0030991(RPL22)	Isoform0031086(rpl31)	Isoform0031093(FAU)
Isoform0031032(rpl-12)	Isoform0031093(FAU)	Isoform0031094(RpL37a)
Isoform0031077(RPS15A)	Isoform0031094(RpL37a)	Isoform0031116(RpL32)
Isoform0031086(rpl31)	Isoform0031116(RpL32)	Isoform0031118(RPL18A)
Isoform0031093(FAU)	Isoform0031118(RPL18A)	Isoform0031119(rpl24)
Isoform0031094(RpL37a)	Isoform0031119(rpl24)	Isoform0031132(RPL21)
Isoform0031116(RpL32)	Isoform0031132(RPL21)	Isoform0000752(CHD1)
Isoform0031118(RPL18A)	Isoform0000752(CHD1)	Isoform0000973(PSMD2)
Isoform0031119(rpl24)	Isoform0000973(PSMD2)	Isoform0001205(ddx6)
Isoform0031132(RPL21)	Isoform0001205(ddx6)	Isoform0001694(CBX3)
Isoform0000752(CHD1)	Isoform0001694(CBX3)	Isoform0002010(HMG1)
Isoform0000973(PSMD2)	Isoform0002010(HMG1)	Isoform0002988(SET)
Isoform0001205(ddx6)	Isoform0002988(SET)	Isoform0008100(U2AF1)
Isoform0001694(CBX3)	Isoform0008100(U2AF1)	Isoform0009358(SRSF6)
Isoform0002010(HMG1)	Isoform0009358(SRSF6)	Isoform0009380(SERBP1)
Isoform0002988(SET)	Isoform0009380(SERBP1)	Isoform0010945(Rpt2)
Isoform0008100(U2AF1)	Isoform0010945(Rpt2)	Isoform0011148(PSMA4)
Isoform0009358(SRSF6)	Isoform0011148(PSMA4)	Isoform0011881(TAF15)
Isoform0009380(SERBP1)	Isoform0011881(TAF15)	Isoform0012377(Taok1)
Isoform0010945(Rpt2)	Isoform0012377(Taok1)	Isoform0013067(ARF1)
Isoform0011148(PSMA4)	Isoform0013067(ARF1)	Isoform0013336(Psmb4)
Isoform0011881(TAF15)	Isoform0013336(Psmb4)	Isoform0014126(GBETA1)
Isoform0012377(Taok1)	Isoform0014126(GBETA1)	Isoform0014533(Luc7l2)
Isoform0013067(ARF1)	Isoform0014533(Luc7l2)	Isoform0017686(SRSF2)
Isoform0013336(Psmb4)	Isoform0017686(SRSF2)	Isoform0025621(SRSF2)
Isoform0014126(GBETA1)	Isoform0025621(SRSF2)	Isoform0025792(HMGB3)
Isoform0014533(Luc7l2)	Isoform0025792(HMGB3)	Isoform0027218(Kmt2e)
Isoform0017686(SRSF2)	Isoform0027218(Kmt2e)	Isoform0030467(CanB2)
Isoform0025621(SRSF2)	Isoform0030467(CanB2)	Isoform0030986(rps23)
Isoform0025792(HMGB3)	Isoform0030986(rps23)	Isoform0000466(Runx2)
Isoform0025991(snu13)	Isoform0000466(Runx2)	Isoform0000514(ATP1A3)
Isoform0027218(Kmt2e)	Isoform0000514(ATP1A3)	Isoform0005670(EIF4A2)
Isoform0030467(CanB2)	Isoform0005670(EIF4A2)	Isoform0012744(TUBB4B)
Isoform0030986(rps23)	Isoform0012744(TUBB4B)	Isoform0013259(ubq-1)
Isoform0000466(Runx2)	Isoform0013259(ubq-1)	Isoform0016119(TUBB4B)
Isoform0000514(ATP1A3)	Isoform0016119(TUBB4B)	Isoform0016377(vdac2)
Isoform0005670(EIF4A2)	Isoform0016377(vdac2)	Isoform0017714(CYIIB)
Isoform0012744(TUBB4B)	Isoform0017714(CYIIB)	Isoform0017720(CYIIB)
Isoform0013259(ubq-1)	Isoform0017720(CYIIB)	Isoform0018055(act-2)
Isoform0016119(TUBB4B)	Isoform0018055(act-2)	Isoform0018610(CYIIB)
Isoform0016377(vdac2)	Isoform0018610(CYIIB)	Isoform0018799(Rpl3)
Isoform0017714(CYIIB)	Isoform0018799(Rpl3)	Isoform0018925(TUBA1A)
Isoform0017720(CYIIB)	Isoform0018925(TUBA1A)	Isoform0023270(ANXA13)
Isoform0018055(act-2)	Isoform0023270(ANXA13)	Isoform0030399(rpl-12)
Isoform0018610(CYIIB)	Isoform0030399(rpl-12)	Isoform0031149(rpl10a)
Isoform0018799(Rpl3)	Isoform0031149(rpl10a)	Isoform0000852(LanB1)
Isoform0018925(TUBA1A)	Isoform0000852(LanB1)	Isoform0000944(Csnk1a1)
Isoform0023270(ANXA13)	Isoform0000944(Csnk1a1)	Isoform0001140(LDLR)
Isoform0030399(rpl-12)	Isoform0001140(LDLR)	Isoform0001548(Ser)
Isoform0031149(rpl10a)	Isoform0001548(Ser)	Isoform0001800(ITGB1)
Isoform0000852(LanB1)	Isoform0001800(ITGB1)	Isoform0002079(Klf6)
Isoform0000944(Csnk1a1)	Isoform0002079(Klf6)	Isoform0002274(apl-1)
Isoform0001140(LDLR)	Isoform0002274(apl-1)	Isoform0003114(sdn-1)
Isoform0001548(Ser)	Isoform0003114(sdn-1)	Isoform0003938(msrB)
Isoform0001800(ITGB1)	Isoform0003938(msrB)	Isoform0004128(Actn)
Isoform0002079(Klf6)	Isoform0004128(Actn)	Isoform0005515(LASP1)
Isoform0002274(apl-1)	Isoform0005515(LASP1)	Isoform0006598(Rlc-a)
Isoform0003114(sdn-1)	Isoform0006598(Rlc-a)	Isoform0007356(stau2)
Isoform0003938(msrB)	Isoform0007356(stau2)	Isoform0007482(AM)
Isoform0004128(Actn)	Isoform0007482(AM)	Isoform0007724(AM)
Isoform0005515(LASP1)	Isoform0007724(AM)	Isoform0008403(pabpc1a)
Isoform0006598(Rlc-a)	Isoform0008403(pabpc1a)	Isoform0009661(--)
Isoform0007356(stau2)	Isoform0009661(--)	Isoform0011481(FLNB)
Isoform0007482(AM)	Isoform0011481(FLNB)	Isoform0011585(AM)
Isoform0007724(AM)	Isoform0011585(AM)	Isoform0012091(--)
Isoform0008403(pabpc1a)	Isoform0012091(--)	Isoform0013675(ATP5F1A)
Isoform0009661(--)	Isoform0013675(ATP5F1A)	Isoform0018126(--)
Isoform0011481(FLNB)	Isoform0018126(--)	Isoform0018359(TUBA1B)
Isoform0011585(AM)	Isoform0018359(TUBA1B)	Isoform0018797(Rlc-a)
Isoform0012091(--)	Isoform0018797(Rlc-a)	Isoform0019301(TAGLN)
Isoform0013675(ATP5F1A)	Isoform0019301(TAGLN)	Isoform0020904(TAGLN)
Isoform0018126(--)	Isoform0020904(TAGLN)	Isoform0021113(TAGLN)
Isoform0018359(TUBA1B)	Isoform0021113(TAGLN)	Isoform0021342(TAGLN)
Isoform0018797(Rlc-a)	Isoform0021342(TAGLN)	Isoform0024905(RAP1A)
Isoform0019301(TAGLN)	Isoform0024905(RAP1A)
Isoform0020904(TAGLN)
Isoform0021113(TAGLN)
Isoform0021342(TAGLN)
Isoform0024905(RAP1A)

## Sheet: Module 5
GO:0043623	GO:0034622	GO:0065003	GO:0071822	GO:0043933	GO:0007010	GO:1902589	GO:0006996	Common genes
cellular protein complex assembly	cellular macromolecular complex assembly	macromolecular complex assembly	protein complex subunit organization	macromolecular complex subunit organization	cytoskeleton organization	single-organism organelle organization	organelle organization	Isoform0030467(CanB2)
Isoform0001282(ARPC2)	Isoform0001282(ARPC2)	Isoform0001282(ARPC2)	Isoform0000516(fyna)	Isoform0000516(fyna)	Isoform0000516(fyna)	Isoform0000516(fyna)	Isoform0000516(fyna)	Isoform0025814(actr2)
Isoform0001299(hsp90ab1)	Isoform0001299(hsp90ab1)	Isoform0001299(hsp90ab1)	Isoform0001282(ARPC2)	Isoform0001282(ARPC2)	Isoform0001282(ARPC2)	Isoform0001282(ARPC2)	Isoform0001282(ARPC2)	Isoform0018925(TUBA1A)
Isoform0001978(cpa)	Isoform0001978(cpa)	Isoform0001978(cpa)	Isoform0001299(hsp90ab1)	Isoform0001299(hsp90ab1)	Isoform0001299(hsp90ab1)	Isoform0001299(hsp90ab1)	Isoform0001299(hsp90ab1)	Isoform0018700(CAPZB)
Isoform0003669(actr2)	Isoform0003669(actr2)	Isoform0003669(actr2)	Isoform0001978(cpa)	Isoform0001978(cpa)	Isoform0001978(cpa)	Isoform0001978(cpa)	Isoform0001978(cpa)	Isoform0018359(TUBA1B)
Isoform0004089(gelsolin)	Isoform0004089(gelsolin)	Isoform0004089(gelsolin)	Isoform0002560(AM)	Isoform0002010(HMG1)	Isoform0002560(AM)	Isoform0002560(AM)	Isoform0002010(HMG1)	Isoform0017545(Arpc1a)
Isoform0005508(CanB2)	Isoform0005508(CanB2)	Isoform0005508(CanB2)	Isoform0003532(Cdc42)	Isoform0002560(AM)	Isoform0003532(Cdc42)	Isoform0003532(Cdc42)	Isoform0002560(AM)	Isoform0017415(TUBA1D)
Isoform0011028(ARPC3)	Isoform0007356(stau2)	Isoform0007356(stau2)	Isoform0003669(actr2)	Isoform0003532(Cdc42)	Isoform0003669(actr2)	Isoform0003669(actr2)	Isoform0003532(Cdc42)	Isoform0016212(Wasf1)
Isoform0014134(tubb4)	Isoform0011028(ARPC3)	Isoform0011028(ARPC3)	Isoform0003728(AM)	Isoform0003669(actr2)	Isoform0003728(AM)	Isoform0003728(AM)	Isoform0003669(actr2)	Isoform0015937(TUBA1D)
Isoform0017415(TUBA1D)	Isoform0014134(tubb4)	Isoform0014134(tubb4)	Isoform0004089(gelsolin)	Isoform0003728(AM)	Isoform0004089(gelsolin)	Isoform0004089(gelsolin)	Isoform0003728(AM)	Isoform0014815(TUBA1A)
Isoform0017545(Arpc1a)	Isoform0017415(TUBA1D)	Isoform0017415(TUBA1D)	Isoform0005508(CanB2)	Isoform0004089(gelsolin)	Isoform0005508(CanB2)	Isoform0005193(ubq-1)	Isoform0004089(gelsolin)	Isoform0011028(ARPC3)
Isoform0018359(TUBA1B)	Isoform0017545(Arpc1a)	Isoform0017545(Arpc1a)	Isoform0011028(ARPC3)	Isoform0005508(CanB2)	Isoform0011020(SH3KBP1)	Isoform0005508(CanB2)	Isoform0005193(ubq-1)	Isoform0010663(Arpc5)
Isoform0030467(CanB2)	Isoform0018359(TUBA1B)	Isoform0018359(TUBA1B)	Isoform0013675(ATP5F1A)	Isoform0007356(stau2)	Isoform0011028(ARPC3)	Isoform0007963(ubq-1)	Isoform0005508(CanB2)	Isoform0009872(Atp6v1d)
Isoform0001282(ARPC2)	Isoform0030467(CanB2)	Isoform0030467(CanB2)	Isoform0014134(tubb4)	Isoform0010128(HMGB3)	Isoform0017415(TUBA1D)	Isoform0011020(SH3KBP1)	Isoform0007356(stau2)	Isoform0005508(CanB2)
Isoform0001299(hsp90ab1)	Isoform0001282(ARPC2)	Isoform0001282(ARPC2)	Isoform0014828(EIF5A)	Isoform0011028(ARPC3)	Isoform0017545(Arpc1a)	Isoform0011028(ARPC3)	Isoform0007963(ubq-1)	Isoform0004089(gelsolin)
Isoform0001978(cpa)	Isoform0001299(hsp90ab1)	Isoform0001299(hsp90ab1)	Isoform0015260(EIF5A)	Isoform0013675(ATP5F1A)	Isoform0017849(RHOA)	Isoform0011296(ubq-1)	Isoform0011020(SH3KBP1)	Isoform0003669(actr2)
Isoform0002469(Actr3)	Isoform0001978(cpa)	Isoform0001978(cpa)	Isoform0017415(TUBA1D)	Isoform0014134(tubb4)	Isoform0018359(TUBA1B)	Isoform0013259(ubq-1)	Isoform0011028(ARPC3)	Isoform0002469(Actr3)
Isoform0003669(actr2)	Isoform0002469(Actr3)	Isoform0002469(Actr3)	Isoform0017545(Arpc1a)	Isoform0014828(EIF5A)	Isoform0019169(grb2-a)	Isoform0017415(TUBA1D)	Isoform0011296(ubq-1)	Isoform0001978(cpa)
Isoform0004089(gelsolin)	Isoform0003669(actr2)	Isoform0003669(actr2)	Isoform0018359(TUBA1B)	Isoform0015260(EIF5A)	Isoform0024085(rhoaa)	Isoform0017545(Arpc1a)	Isoform0013259(ubq-1)	Isoform0001299(hsp90ab1)
Isoform0006867(tubb4)	Isoform0004089(gelsolin)	Isoform0004089(gelsolin)	Isoform0020226(EIF5A)	Isoform0017415(TUBA1D)	Isoform0025129(Cdc42)	Isoform0017746(RAB5C)	Isoform0013675(ATP5F1A)	Isoform0001282(ARPC2)
Isoform0009872(Atp6v1d)	Isoform0006867(tubb4)	Isoform0004403(Neurl1b)	Isoform0025129(Cdc42)	Isoform0017545(Arpc1a)	Isoform0030467(CanB2)	Isoform0017849(RHOA)	Isoform0016377(vdac2)
Isoform0010663(Arpc5)	Isoform0009872(Atp6v1d)	Isoform0006867(tubb4)	Isoform0030467(CanB2)	Isoform0018359(TUBA1B)	Isoform0001282(ARPC2)	Isoform0018359(TUBA1B)	Isoform0017415(TUBA1D)
Isoform0011028(ARPC3)	Isoform0010663(Arpc5)	Isoform0009872(Atp6v1d)	Isoform0001282(ARPC2)	Isoform0020226(EIF5A)	Isoform0001299(hsp90ab1)	Isoform0018835(ubq-1)	Isoform0017440(NME1-1)
Isoform0017415(TUBA1D)	Isoform0011028(ARPC3)	Isoform0010663(Arpc5)	Isoform0001299(hsp90ab1)	Isoform0025129(Cdc42)	Isoform0001978(cpa)	Isoform0019169(grb2-a)	Isoform0017545(Arpc1a)
Isoform0017545(Arpc1a)	Isoform0017415(TUBA1D)	Isoform0011028(ARPC3)	Isoform0001978(cpa)	Isoform0028491(ARF6)	Isoform0002469(Actr3)	Isoform0024085(rhoaa)	Isoform0017746(RAB5C)
Isoform0001002(TUBA1A)	Isoform0017545(Arpc1a)	Isoform0011873(Skeletor)	Isoform0002469(Actr3)	Isoform0030467(CanB2)	Isoform0002550(Tktl2)	Isoform0025129(Cdc42)	Isoform0017849(RHOA)
Isoform0008447(Kpna2)	Isoform0001002(TUBA1A)	Isoform0017415(TUBA1D)	Isoform0003532(Cdc42)	Isoform0001282(ARPC2)	Isoform0003532(Cdc42)	Isoform0028491(ARF6)	Isoform0018359(TUBA1B)
Isoform0014815(TUBA1A)	Isoform0002164(RBBP4)	Isoform0017545(Arpc1a)	Isoform0003669(actr2)	Isoform0001299(hsp90ab1)	Isoform0003669(actr2)	Isoform0030467(CanB2)	Isoform0018835(ubq-1)
Isoform0015937(TUBA1D)	Isoform0008447(Kpna2)	Isoform0001002(TUBA1A)	Isoform0004089(gelsolin)	Isoform0001978(cpa)	Isoform0004089(gelsolin)	Isoform0001282(ARPC2)	Isoform0019169(grb2-a)
Isoform0016119(TUBB4B)	Isoform0009358(SRSF6)	Isoform0001694(CBX3)	Isoform0004403(Neurl1b)	Isoform0002469(Actr3)	Isoform0005670(EIF4A2)	Isoform0001299(hsp90ab1)	Isoform0021742(CYIIB)
Isoform0018175(TUBB4B)	Isoform0014521(LSM3)	Isoform0002164(RBBP4)	Isoform0005670(EIF4A2)	Isoform0003532(Cdc42)	Isoform0009872(Atp6v1d)	Isoform0001978(cpa)	Isoform0023607(NME1-1)
Isoform0018925(TUBA1A)	Isoform0014815(TUBA1A)	Isoform0008447(Kpna2)	Isoform0006867(tubb4)	Isoform0003669(actr2)	Isoform0009880(ATP6V0B)	Isoform0002469(Actr3)	Isoform0024085(rhoaa)
Isoform0021121(TUBB4B)	Isoform0015937(TUBA1D)	Isoform0009358(SRSF6)	Isoform0009872(Atp6v1d)	Isoform0004089(gelsolin)	Isoform0010663(Arpc5)	Isoform0002550(Tktl2)	Isoform0025129(Cdc42)
Isoform0026482(TUBA1D)	Isoform0016119(TUBB4B)	Isoform0014521(LSM3)	Isoform0009880(ATP6V0B)	Isoform0004403(Neurl1b)	Isoform0011028(ARPC3)	Isoform0003532(Cdc42)	Isoform0028491(ARF6)
Isoform0001282(ARPC2)	Isoform0017686(SRSF2)	Isoform0014815(TUBA1A)	Isoform0010663(Arpc5)	Isoform0005670(EIF4A2)	Isoform0017415(TUBA1D)	Isoform0003669(actr2)	Isoform0030467(CanB2)
Isoform0001299(hsp90ab1)	Isoform0018175(TUBB4B)	Isoform0015937(TUBA1D)	Isoform0011028(ARPC3)	Isoform0006867(tubb4)	Isoform0017545(Arpc1a)	Isoform0004089(gelsolin)	Isoform0000399(Vcp)
Isoform0001978(cpa)	Isoform0018925(TUBA1A)	Isoform0016119(TUBB4B)	Isoform0011873(Skeletor)	Isoform0009872(Atp6v1d)	Isoform0017849(RHOA)	Isoform0005193(ubq-1)	Isoform0001282(ARPC2)
Isoform0002469(Actr3)	Isoform0021121(TUBB4B)	Isoform0017686(SRSF2)	Isoform0017415(TUBA1D)	Isoform0009880(ATP6V0B)	Isoform0000067(AFDN)	Isoform0005670(EIF4A2)	Isoform0001299(hsp90ab1)
Isoform0003669(actr2)	Isoform0025150(SRSF6)	Isoform0018175(TUBB4B)	Isoform0017545(Arpc1a)	Isoform0010663(Arpc5)	Isoform0000828(Rdx)	Isoform0007963(ubq-1)	Isoform0001978(cpa)
Isoform0004089(gelsolin)	Isoform0025621(SRSF2)	Isoform0018925(TUBA1A)	Isoform0000161(SMARCA5)	Isoform0011028(ARPC3)	Isoform0001323(smc2)	Isoform0009872(Atp6v1d)	Isoform0002469(Actr3)
Isoform0006867(tubb4)	Isoform0026482(TUBA1D)	Isoform0021121(TUBB4B)	Isoform0000752(CHD1)	Isoform0011873(Skeletor)	Isoform0001507(SMC4)	Isoform0009880(ATP6V0B)	Isoform0002550(Tktl2)
Isoform0009872(Atp6v1d)	Isoform0001282(ARPC2)	Isoform0025150(SRSF6)	Isoform0000828(Rdx)	Isoform0017415(TUBA1D)	Isoform0002094(lmna)	Isoform0010663(Arpc5)	Isoform0003172(HSPA9)
Isoform0010663(Arpc5)	Isoform0001299(hsp90ab1)	Isoform0025621(SRSF2)	Isoform0001002(TUBA1A)	Isoform0017545(Arpc1a)	Isoform0002550(Tktl2)	Isoform0011028(ARPC3)	Isoform0003532(Cdc42)
Isoform0011028(ARPC3)	Isoform0001978(cpa)	Isoform0026482(TUBA1D)	Isoform0001323(smc2)	Isoform0021918(arf-1.2)	Isoform0002989(ran)	Isoform0011296(ubq-1)	Isoform0003669(actr2)
Isoform0016119(TUBB4B)	Isoform0002469(Actr3)	Isoform0001282(ARPC2)	Isoform0001507(SMC4)	Isoform0028491(ARF6)	Isoform0004537(lmna)	Isoform0013259(ubq-1)	Isoform0004089(gelsolin)
Isoform0017415(TUBA1D)	Isoform0003669(actr2)	Isoform0001299(hsp90ab1)	Isoform0002164(RBBP4)	Isoform0000161(SMARCA5)	Isoform0008100(U2AF1)	Isoform0017415(TUBA1D)	Isoform0005193(ubq-1)
Isoform0017545(Arpc1a)	Isoform0004089(gelsolin)	Isoform0001978(cpa)	Isoform0002988(SET)	Isoform0000183(SMARCC2)	Isoform0009106(Sucla2)	Isoform0017545(Arpc1a)	Isoform0005514(GLUL)
Isoform0018700(CAPZB)	Isoform0006867(tubb4)	Isoform0002469(Actr3)	Isoform0002989(ran)	Isoform0000752(CHD1)	Isoform0011893(pcna)	Isoform0017746(RAB5C)	Isoform0005670(EIF4A2)
Isoform0018925(TUBA1A)	Isoform0007356(stau2)	Isoform0003669(actr2)	Isoform0004537(lmna)	Isoform0000828(Rdx)	Isoform0013435(Sf3b5)	Isoform0017849(RHOA)	Isoform0007963(ubq-1)
Isoform0025814(actr2)	Isoform0009176(Eif6)	Isoform0004089(gelsolin)	Isoform0008100(U2AF1)	Isoform0001002(TUBA1A)	Isoform0014704(Lsm7)	Isoform0018835(ubq-1)	Isoform0009872(Atp6v1d)
Isoform0001282(ARPC2)	Isoform0009358(SRSF6)	Isoform0006867(tubb4)	Isoform0008447(Kpna2)	Isoform0001323(smc2)	Isoform0014815(TUBA1A)	Isoform0021918(arf-1.2)	Isoform0009880(ATP6V0B)
Isoform0001978(cpa)	Isoform0009872(Atp6v1d)	Isoform0007356(stau2)	Isoform0009106(Sucla2)	Isoform0001507(SMC4)	Isoform0015937(TUBA1D)	Isoform0028491(ARF6)	Isoform0010663(Arpc5)
Isoform0002469(Actr3)	Isoform0010538(Srsf7)	Isoform0009176(Eif6)	Isoform0011893(pcna)	Isoform0001694(CBX3)	Isoform0018799(Rpl3)	Isoform0000035(ncapd2)	Isoform0011028(ARPC3)
Isoform0003669(actr2)	Isoform0010663(Arpc5)	Isoform0009358(SRSF6)	Isoform0013435(Sf3b5)	Isoform0002010(HMG1)	Isoform0018925(TUBA1A)	Isoform0000067(AFDN)	Isoform0011296(ubq-1)
Isoform0004089(gelsolin)	Isoform0011028(ARPC3)	Isoform0009872(Atp6v1d)	Isoform0014704(Lsm7)	Isoform0002094(lmna)	Isoform0019131(SNRPB)	Isoform0000154(smc3)	Isoform0011873(Skeletor)
Isoform0005508(CanB2)	Isoform0016119(TUBB4B)	Isoform0010538(Srsf7)	Isoform0014815(TUBA1A)	Isoform0002164(RBBP4)	Isoform0019373(SNRPD2)	Isoform0000828(Rdx)	Isoform0013259(ubq-1)
Isoform0010663(Arpc5)	Isoform0017415(TUBA1D)	Isoform0010663(Arpc5)	Isoform0015937(TUBA1D)	Isoform0002988(SET)	Isoform0022679(SNRPD2)	Isoform0001323(smc2)	Isoform0017415(TUBA1D)
Isoform0011028(ARPC3)	Isoform0017545(Arpc1a)	Isoform0011028(ARPC3)	Isoform0016119(TUBB4B)	Isoform0002989(ran)	Isoform0023483(Rpl3)	Isoform0001507(SMC4)	Isoform0017545(Arpc1a)
Isoform0016119(TUBB4B)	Isoform0017686(SRSF2)	Isoform0011873(Skeletor)	Isoform0018175(TUBB4B)	Isoform0004537(lmna)	Isoform0023770(Pomp)	Isoform0001694(CBX3)	Isoform0017714(CYIIB)
Isoform0016212(Wasf1)	Isoform0018700(CAPZB)	Isoform0016119(TUBB4B)	Isoform0018799(Rpl3)	Isoform0008100(U2AF1)	Isoform0023858(Rpl3)	Isoform0002094(lmna)	Isoform0017720(CYIIB)
Isoform0017415(TUBA1D)	Isoform0018925(TUBA1A)	Isoform0017415(TUBA1D)	Isoform0018925(TUBA1A)	Isoform0008447(Kpna2)	Isoform0025554(RPL10A)	Isoform0002164(RBBP4)	Isoform0017746(RAB5C)
Isoform0017545(Arpc1a)	Isoform0025150(SRSF6)	Isoform0017545(Arpc1a)	Isoform0019131(SNRPB)	Isoform0008542(SMARCE1)	Isoform0026326(rpl36a)	Isoform0002550(Tktl2)	Isoform0017849(RHOA)
Isoform0018700(CAPZB)	Isoform0025621(SRSF2)	Isoform0017686(SRSF2)	Isoform0019373(SNRPD2)	Isoform0009064(HMG1)	Isoform0026737(SF3B6)	Isoform0002989(ran)	Isoform0018610(CYIIB)
Isoform0018925(TUBA1A)	Isoform0025814(actr2)	Isoform0018700(CAPZB)	Isoform0021121(TUBB4B)	Isoform0009106(Sucla2)	Isoform0027868(rpl7a)	Isoform0004537(lmna)	Isoform0018835(ubq-1)
Isoform0030467(CanB2)	Isoform0001282(ARPC2)	Isoform0018925(TUBA1A)	Isoform0022679(SNRPD2)	Isoform0009358(SRSF6)	Isoform0028225(RPL6)	Isoform0007254(ube2c)	Isoform0021918(arf-1.2)
	Isoform0001978(cpa)	Isoform0025150(SRSF6)	Isoform0023483(Rpl3)	Isoform0009380(SERBP1)	Isoform0028788(RPS4)	Isoform0008100(U2AF1)	Isoform0023607(NME1-1)
	Isoform0002164(RBBP4)	Isoform0025621(SRSF2)	Isoform0023770(Pomp)	Isoform0009932(H2A.F/Z)	Isoform0028850(RPS9)	Isoform0009106(Sucla2)	Isoform0028491(ARF6)
	Isoform0002469(Actr3)	Isoform0025814(actr2)	Isoform0023858(Rpl3)	Isoform0010128(HMGB3)	Isoform0028874(Rps3a)	Isoform0009799(ncaph)	Isoform0000035(ncapd2)
	Isoform0003669(actr2)	Isoform0001282(ARPC2)	Isoform0025554(RPL10A)	Isoform0011893(pcna)	Isoform0029005(RpL10)	Isoform0011893(pcna)	Isoform0000067(AFDN)
	Isoform0004089(gelsolin)	Isoform0001978(cpa)	Isoform0026326(rpl36a)	Isoform0013435(Sf3b5)	Isoform0029413(RpL19)	Isoform0013435(Sf3b5)	Isoform0000154(smc3)
	Isoform0005508(CanB2)	Isoform0002164(RBBP4)	Isoform0026482(TUBA1D)	Isoform0014521(LSM3)	Isoform0029582(rpl13)	Isoform0014704(Lsm7)	Isoform0000161(SMARCA5)
	Isoform0010663(Arpc5)	Isoform0002469(Actr3)	Isoform0026737(SF3B6)	Isoform0014704(Lsm7)	Isoform0029835(RPL7)	Isoform0014815(TUBA1A)	Isoform0000183(SMARCC2)
	Isoform0011028(ARPC3)	Isoform0003669(actr2)	Isoform0027868(rpl7a)	Isoform0014815(TUBA1A)	Isoform0029903(rpl10a)	Isoform0015937(TUBA1D)	Isoform0000752(CHD1)
	Isoform0016119(TUBB4B)	Isoform0004089(gelsolin)	Isoform0028225(RPL6)	Isoform0015937(TUBA1D)	Isoform0030091(RPS9)	Isoform0018799(Rpl3)	Isoform0000828(Rdx)
	Isoform0016212(Wasf1)	Isoform0005508(CanB2)	Isoform0028788(RPS4)	Isoform0015985(smarcb1)	Isoform0030240(RPS15)	Isoform0018925(TUBA1A)	Isoform0001323(smc2)
	Isoform0017415(TUBA1D)	Isoform0010663(Arpc5)	Isoform0028850(RPS9)	Isoform0016119(TUBB4B)	Isoform0030309(rpl27)	Isoform0019131(SNRPB)	Isoform0001507(SMC4)
	Isoform0017545(Arpc1a)	Isoform0011028(ARPC3)	Isoform0028874(Rps3a)	Isoform0017594(HMG1)	Isoform0030356(rpl11)	Isoform0019373(SNRPD2)	Isoform0001694(CBX3)
	Isoform0018700(CAPZB)	Isoform0016119(TUBB4B)	Isoform0029005(RpL10)	Isoform0017686(SRSF2)	Isoform0030399(rpl-12)	Isoform0019859(Rtf1)	Isoform0002010(HMG1)
	Isoform0018925(TUBA1A)	Isoform0016212(Wasf1)	Isoform0029298(his-1)	Isoform0018175(TUBB4B)	Isoform0030434(rpl9)	Isoform0022679(SNRPD2)	Isoform0002094(lmna)
	Isoform0025621(SRSF2)	Isoform0017415(TUBA1D)	Isoform0029413(RpL19)	Isoform0018799(Rpl3)	Isoform0030459(RPL10A)	Isoform0023483(Rpl3)	Isoform0002164(RBBP4)
	Isoform0030467(CanB2)	Isoform0017545(Arpc1a)	Isoform0029582(rpl13)	Isoform0018925(TUBA1A)	Isoform0030471(RpL32)	Isoform0023770(Pomp)	Isoform0002351(AURKA)
		Isoform0018700(CAPZB)	Isoform0029835(RPL7)	Isoform0019131(SNRPB)	Isoform0030476(RPS16)	Isoform0023858(Rpl3)	Isoform0002550(Tktl2)
		Isoform0018925(TUBA1A)	Isoform0029903(rpl10a)	Isoform0019373(SNRPD2)	Isoform0030494(RPL35)	Isoform0025094(KDM4C)	Isoform0002988(SET)
		Isoform0025621(SRSF2)	Isoform0030091(RPS9)	Isoform0019859(Rtf1)	Isoform0030532(rpl36a)	Isoform0025554(RPL10A)	Isoform0002989(ran)
		Isoform0030467(CanB2)	Isoform0030240(RPS15)	Isoform0021121(TUBB4B)	Isoform0030551(RPL18A)	Isoform0026326(rpl36a)	Isoform0003460(SelD)
			Isoform0030309(rpl27)	Isoform0022679(SNRPD2)	Isoform0030601(RpL37A)	Isoform0026737(SF3B6)	Isoform0004537(lmna)
			Isoform0030356(rpl11)	Isoform0023483(Rpl3)	Isoform0030604(RPS18)	Isoform0027561(Cfp1)	Isoform0007254(ube2c)
			Isoform0030399(rpl-12)	Isoform0023770(Pomp)	Isoform0030695(RPL17)	Isoform0027868(rpl7a)	Isoform0008100(U2AF1)
			Isoform0030434(rpl9)	Isoform0023858(Rpl3)	Isoform0030730(RPL26)	Isoform0028200(DPY30)	Isoform0008542(SMARCE1)
			Isoform0030459(RPL10A)	Isoform0025094(KDM4C)	Isoform0030758(RPL22)	Isoform0028225(RPL6)	Isoform0009064(HMG1)
			Isoform0030471(RpL32)	Isoform0025150(SRSF6)	Isoform0030810(RpL23-A)	Isoform0028788(RPS4)	Isoform0009106(Sucla2)
			Isoform0030476(RPS16)	Isoform0025554(RPL10A)	Isoform0030891(rpl24)	Isoform0028850(RPS9)	Isoform0009358(SRSF6)
			Isoform0030494(RPL35)	Isoform0025621(SRSF2)	Isoform0030900(Rpl28)	Isoform0028874(Rps3a)	Isoform0009380(SERBP1)
			Isoform0030532(rpl36a)	Isoform0025792(HMGB3)	Isoform0030901(rpl27)	Isoform0029005(RpL10)	Isoform0009799(ncaph)
			Isoform0030551(RPL18A)	Isoform0026326(rpl36a)	Isoform0030904(RPL21)	Isoform0029413(RpL19)	Isoform0009932(H2A.F/Z)
			Isoform0030601(RpL37A)	Isoform0026482(TUBA1D)	Isoform0030922(RPS13)	Isoform0029582(rpl13)	Isoform0011893(pcna)
			Isoform0030604(RPS18)	Isoform0026737(SF3B6)	Isoform0030938(RPL14)	Isoform0029835(RPL7)	Isoform0013435(Sf3b5)
			Isoform0030695(RPL17)	Isoform0027561(Cfp1)	Isoform0030980(RPL26)	Isoform0029903(rpl10a)	Isoform0014704(Lsm7)
			Isoform0030730(RPL26)	Isoform0027868(rpl7a)	Isoform0030991(RPL22)	Isoform0030091(RPS9)	Isoform0014815(TUBA1A)
			Isoform0030758(RPL22)	Isoform0028200(DPY30)	Isoform0031032(rpl-12)	Isoform0030240(RPS15)	Isoform0015586(wos2)
			Isoform0030810(RpL23-A)	Isoform0028225(RPL6)	Isoform0031077(RPS15A)	Isoform0030309(rpl27)	Isoform0015937(TUBA1D)
			Isoform0030891(rpl24)	Isoform0028788(RPS4)	Isoform0031086(rpl31)	Isoform0030356(rpl11)	Isoform0015985(smarcb1)
			Isoform0030900(Rpl28)	Isoform0028850(RPS9)	Isoform0031093(FAU)	Isoform0030399(rpl-12)	Isoform0017440(NME1-1)
			Isoform0030901(rpl27)	Isoform0028874(Rps3a)	Isoform0031094(RpL37a)	Isoform0030434(rpl9)	Isoform0017594(HMG1)
			Isoform0030904(RPL21)	Isoform0029005(RpL10)	Isoform0031116(RpL32)	Isoform0030459(RPL10A)	Isoform0018060(banf1)
			Isoform0030922(RPS13)	Isoform0029298(his-1)	Isoform0031119(rpl24)	Isoform0030471(RpL32)	Isoform0018799(Rpl3)
			Isoform0030938(RPL14)	Isoform0029413(RpL19)	Isoform0031132(RPL21)	Isoform0030476(RPS16)	Isoform0018925(TUBA1A)
			Isoform0030980(RPL26)	Isoform0029582(rpl13)	Isoform0000242(CCT2)	Isoform0030494(RPL35)	Isoform0019131(SNRPB)
			Isoform0030991(RPL22)	Isoform0029835(RPL7)	Isoform0000353(CCT7)	Isoform0030532(rpl36a)	Isoform0019373(SNRPD2)
			Isoform0031021(his-1)	Isoform0029903(rpl10a)	Isoform0000828(Rdx)	Isoform0030551(RPL18A)	Isoform0019859(Rtf1)
			Isoform0031032(rpl-12)	Isoform0030091(RPS9)	Isoform0000846(qki-a)	Isoform0030601(RpL37A)	Isoform0022679(SNRPD2)
			Isoform0031077(RPS15A)	Isoform0030240(RPS15)	Isoform0001282(ARPC2)	Isoform0030604(RPS18)	Isoform0023483(Rpl3)
			Isoform0031086(rpl31)	Isoform0030309(rpl27)	Isoform0001299(hsp90ab1)	Isoform0030695(RPL17)	Isoform0023607(NME1-1)
			Isoform0031093(FAU)	Isoform0030356(rpl11)	Isoform0001978(cpa)	Isoform0030730(RPL26)	Isoform0023770(Pomp)
			Isoform0031094(RpL37a)	Isoform0030399(rpl-12)	Isoform0002094(lmna)	Isoform0030758(RPL22)	Isoform0023858(Rpl3)
			Isoform0031116(RpL32)	Isoform0030434(rpl9)	Isoform0002469(Actr3)	Isoform0030810(RpL23-A)	Isoform0024434(Hnrnpd)
			Isoform0031119(rpl24)	Isoform0030459(RPL10A)	Isoform0002550(Tktl2)	Isoform0030891(rpl24)	Isoform0025094(KDM4C)
			Isoform0031132(RPL21)	Isoform0030471(RpL32)	Isoform0003532(Cdc42)	Isoform0030900(Rpl28)	Isoform0025150(SRSF6)
			Isoform0000242(CCT2)	Isoform0030476(RPS16)	Isoform0003669(actr2)	Isoform0030901(rpl27)	Isoform0025554(RPL10A)
			Isoform0000353(CCT7)	Isoform0030494(RPL35)	Isoform0003728(AM)	Isoform0030904(RPL21)	Isoform0026326(rpl36a)
			Isoform0000828(Rdx)	Isoform0030532(rpl36a)	Isoform0004089(gelsolin)	Isoform0030922(RPS13)	Isoform0026737(SF3B6)
			Isoform0001282(ARPC2)	Isoform0030551(RPL18A)	Isoform0004537(lmna)	Isoform0030938(RPL14)	Isoform0027561(Cfp1)
			Isoform0001299(hsp90ab1)	Isoform0030601(RpL37A)	Isoform0004981(Cct3)	Isoform0030980(RPL26)	Isoform0027868(rpl7a)
			Isoform0001978(cpa)	Isoform0030604(RPS18)	Isoform0005928(ppp2r2d)	Isoform0030991(RPL22)	Isoform0028200(DPY30)
			Isoform0002469(Actr3)	Isoform0030695(RPL17)	Isoform0006257(Cct4)	Isoform0031032(rpl-12)	Isoform0028225(RPL6)
			Isoform0003532(Cdc42)	Isoform0030730(RPL26)	Isoform0009106(Sucla2)	Isoform0031077(RPS15A)	Isoform0028788(RPS4)
			Isoform0003669(actr2)	Isoform0030758(RPL22)	Isoform0009872(Atp6v1d)	Isoform0031086(rpl31)	Isoform0028850(RPS9)
			Isoform0003728(AM)	Isoform0030810(RpL23-A)	Isoform0010663(Arpc5)	Isoform0031093(FAU)	Isoform0028874(Rps3a)
			Isoform0004089(gelsolin)	Isoform0030891(rpl24)	Isoform0011028(ARPC3)	Isoform0031094(RpL37a)	Isoform0029005(RpL10)
			Isoform0004537(lmna)	Isoform0030900(Rpl28)	Isoform0017415(TUBA1D)	Isoform0031116(RpL32)	Isoform0029298(his-1)
			Isoform0004981(Cct3)	Isoform0030901(rpl27)	Isoform0017545(Arpc1a)	Isoform0031119(rpl24)	Isoform0029413(RpL19)
			Isoform0006257(Cct4)	Isoform0030904(RPL21)	Isoform0017849(RHOA)	Isoform0031132(RPL21)	Isoform0029582(rpl13)
			Isoform0006867(tubb4)	Isoform0030922(RPS13)	Isoform0018700(CAPZB)	Isoform0000242(CCT2)	Isoform0029835(RPL7)
			Isoform0009106(Sucla2)	Isoform0030938(RPL14)	Isoform0018764(FSCN1)	Isoform0000353(CCT7)	Isoform0029903(rpl10a)
			Isoform0009872(Atp6v1d)	Isoform0030980(RPL26)	Isoform0018925(TUBA1A)	Isoform0000828(Rdx)	Isoform0030091(RPS9)
			Isoform0010663(Arpc5)	Isoform0030991(RPL22)	Isoform0019131(SNRPB)	Isoform0000846(qki-a)	Isoform0030240(RPS15)
			Isoform0011028(ARPC3)	Isoform0031021(his-1)	Isoform0019169(grb2-a)	Isoform0001282(ARPC2)	Isoform0030309(rpl27)
			Isoform0011873(Skeletor)	Isoform0031032(rpl-12)	Isoform0019373(SNRPD2)	Isoform0001299(hsp90ab1)	Isoform0030356(rpl11)
			Isoform0015260(EIF5A)	Isoform0031077(RPS15A)	Isoform0022679(SNRPD2)	Isoform0001978(cpa)	Isoform0030399(rpl-12)
			Isoform0016119(TUBB4B)	Isoform0031086(rpl31)	Isoform0023483(Rpl3)	Isoform0002094(lmna)	Isoform0030434(rpl9)
			Isoform0017415(TUBA1D)	Isoform0031093(FAU)	Isoform0023858(Rpl3)	Isoform0002469(Actr3)	Isoform0030459(RPL10A)
			Isoform0017545(Arpc1a)	Isoform0031094(RpL37a)	Isoform0025129(Cdc42)	Isoform0002550(Tktl2)	Isoform0030471(RpL32)
			Isoform0018700(CAPZB)	Isoform0031116(RpL32)	Isoform0025184(Rpl3)	Isoform0003532(Cdc42)	Isoform0030476(RPS16)
			Isoform0018764(FSCN1)	Isoform0031119(rpl24)	Isoform0025553(MSRB1)	Isoform0003669(actr2)	Isoform0030494(RPL35)
			Isoform0018925(TUBA1A)	Isoform0031132(RPL21)	Isoform0025554(RPL10A)	Isoform0003728(AM)	Isoform0030532(rpl36a)
			Isoform0019131(SNRPB)	Isoform0000242(CCT2)	Isoform0025814(actr2)	Isoform0004089(gelsolin)	Isoform0030551(RPL18A)
			Isoform0019373(SNRPD2)	Isoform0000353(CCT7)	Isoform0026326(rpl36a)	Isoform0004537(lmna)	Isoform0030601(RpL37A)
			Isoform0022679(SNRPD2)	Isoform0000828(Rdx)	Isoform0027868(rpl7a)	Isoform0004981(Cct3)	Isoform0030604(RPS18)
			Isoform0023483(Rpl3)	Isoform0001282(ARPC2)	Isoform0028225(RPL6)	Isoform0005928(ppp2r2d)	Isoform0030695(RPL17)
			Isoform0023858(Rpl3)	Isoform0001299(hsp90ab1)	Isoform0028788(RPS4)	Isoform0006257(Cct4)	Isoform0030730(RPL26)
			Isoform0025129(Cdc42)	Isoform0001978(cpa)	Isoform0028850(RPS9)	Isoform0009106(Sucla2)	Isoform0030758(RPL22)
			Isoform0025184(Rpl3)	Isoform0002094(lmna)	Isoform0028874(Rps3a)	Isoform0009872(Atp6v1d)	Isoform0030810(RpL23-A)
			Isoform0025553(MSRB1)	Isoform0002469(Actr3)	Isoform0029005(RpL10)	Isoform0010663(Arpc5)	Isoform0030891(rpl24)
			Isoform0025554(RPL10A)	Isoform0003532(Cdc42)	Isoform0029413(RpL19)	Isoform0011028(ARPC3)	Isoform0030900(Rpl28)
			Isoform0025814(actr2)	Isoform0003669(actr2)	Isoform0029582(rpl13)	Isoform0017415(TUBA1D)	Isoform0030901(rpl27)
			Isoform0026326(rpl36a)	Isoform0003728(AM)	Isoform0029835(RPL7)	Isoform0017545(Arpc1a)	Isoform0030904(RPL21)
			Isoform0027868(rpl7a)	Isoform0004089(gelsolin)	Isoform0029903(rpl10a)	Isoform0017849(RHOA)	Isoform0030922(RPS13)
			Isoform0028225(RPL6)	Isoform0004537(lmna)	Isoform0030091(RPS9)	Isoform0018700(CAPZB)	Isoform0030938(RPL14)
			Isoform0028788(RPS4)	Isoform0004981(Cct3)	Isoform0030240(RPS15)	Isoform0018764(FSCN1)	Isoform0030980(RPL26)
			Isoform0028850(RPS9)	Isoform0006257(Cct4)	Isoform0030309(rpl27)	Isoform0018925(TUBA1A)	Isoform0030991(RPL22)
			Isoform0028874(Rps3a)	Isoform0006867(tubb4)	Isoform0030356(rpl11)	Isoform0019131(SNRPB)	Isoform0031021(his-1)
			Isoform0029005(RpL10)	Isoform0007356(stau2)	Isoform0030434(rpl9)	Isoform0019169(grb2-a)	Isoform0031032(rpl-12)
			Isoform0029413(RpL19)	Isoform0009106(Sucla2)	Isoform0030459(RPL10A)	Isoform0019373(SNRPD2)	Isoform0031077(RPS15A)
			Isoform0029582(rpl13)	Isoform0009176(Eif6)	Isoform0030471(RpL32)	Isoform0021918(arf-1.2)	Isoform0031086(rpl31)
			Isoform0029835(RPL7)	Isoform0009358(SRSF6)	Isoform0030476(RPS16)	Isoform0022093(RACK1)	Isoform0031093(FAU)
			Isoform0029903(rpl10a)	Isoform0009380(SERBP1)	Isoform0030494(RPL35)	Isoform0022679(SNRPD2)	Isoform0031094(RpL37a)
			Isoform0030091(RPS9)	Isoform0009872(Atp6v1d)	Isoform0030532(rpl36a)	Isoform0023483(Rpl3)	Isoform0031116(RpL32)
			Isoform0030240(RPS15)	Isoform0010538(Srsf7)	Isoform0030551(RPL18A)	Isoform0023858(Rpl3)	Isoform0031119(rpl24)
			Isoform0030309(rpl27)	Isoform0010663(Arpc5)	Isoform0030601(RpL37A)	Isoform0025129(Cdc42)	Isoform0031132(RPL21)
			Isoform0030356(rpl11)	Isoform0011028(ARPC3)	Isoform0030604(RPS18)	Isoform0025184(Rpl3)	Isoform0000242(CCT2)
			Isoform0030434(rpl9)	Isoform0011873(Skeletor)	Isoform0030651(RpL19)	Isoform0025553(MSRB1)	Isoform0000353(CCT7)
			Isoform0030459(RPL10A)	Isoform0015260(EIF5A)	Isoform0030730(RPL26)	Isoform0025554(RPL10A)	Isoform0000538(Ap1b1)
			Isoform0030471(RpL32)	Isoform0016119(TUBB4B)	Isoform0030758(RPL22)	Isoform0025814(actr2)	Isoform0000828(Rdx)
			Isoform0030476(RPS16)	Isoform0017415(TUBA1D)	Isoform0030776(RPL10A)	Isoform0026326(rpl36a)	Isoform0000846(qki-a)
			Isoform0030494(RPL35)	Isoform0017545(Arpc1a)	Isoform0030810(RpL23-A)	Isoform0027868(rpl7a)	Isoform0001282(ARPC2)
			Isoform0030532(rpl36a)	Isoform0017686(SRSF2)	Isoform0030885(FAU)	Isoform0028225(RPL6)	Isoform0001299(hsp90ab1)
			Isoform0030551(RPL18A)	Isoform0018700(CAPZB)	Isoform0030891(rpl24)	Isoform0028491(ARF6)	Isoform0001978(cpa)
			Isoform0030601(RpL37A)	Isoform0018764(FSCN1)	Isoform0030900(Rpl28)	Isoform0028788(RPS4)	Isoform0002094(lmna)
			Isoform0030604(RPS18)	Isoform0018925(TUBA1A)	Isoform0030901(rpl27)	Isoform0028850(RPS9)	Isoform0002469(Actr3)
			Isoform0030651(RpL19)	Isoform0019131(SNRPB)	Isoform0030904(RPL21)	Isoform0028874(Rps3a)	Isoform0002550(Tktl2)
			Isoform0030730(RPL26)	Isoform0019373(SNRPD2)	Isoform0030938(RPL14)	Isoform0029005(RpL10)	Isoform0002816(CCT1)
			Isoform0030758(RPL22)	Isoform0021918(arf-1.2)	Isoform0030980(RPL26)	Isoform0029413(RpL19)	Isoform0003532(Cdc42)
			Isoform0030776(RPL10A)	Isoform0022093(RACK1)	Isoform0030991(RPL22)	Isoform0029582(rpl13)	Isoform0003669(actr2)
			Isoform0030810(RpL23-A)	Isoform0022679(SNRPD2)	Isoform0031032(rpl-12)	Isoform0029835(RPL7)	Isoform0003728(AM)
			Isoform0030885(FAU)	Isoform0023483(Rpl3)	Isoform0031077(RPS15A)	Isoform0029903(rpl10a)	Isoform0004089(gelsolin)
			Isoform0030891(rpl24)	Isoform0023858(Rpl3)	Isoform0031086(rpl31)	Isoform0030091(RPS9)	Isoform0004537(lmna)
			Isoform0030900(Rpl28)	Isoform0025129(Cdc42)	Isoform0031093(FAU)	Isoform0030240(RPS15)	Isoform0004981(Cct3)
			Isoform0030901(rpl27)	Isoform0025150(SRSF6)	Isoform0031094(RpL37a)	Isoform0030309(rpl27)	Isoform0005025(Nlp)
			Isoform0030904(RPL21)	Isoform0025184(Rpl3)	Isoform0031116(RpL32)	Isoform0030356(rpl11)	Isoform0005928(ppp2r2d)
			Isoform0030938(RPL14)	Isoform0025553(MSRB1)	Isoform0031118(RPL18A)	Isoform0030434(rpl9)	Isoform0006257(Cct4)
			Isoform0030980(RPL26)	Isoform0025554(RPL10A)	Isoform0031119(rpl24)	Isoform0030459(RPL10A)	Isoform0007356(stau2)
			Isoform0030991(RPL22)	Isoform0025621(SRSF2)	Isoform0031132(RPL21)	Isoform0030471(RpL32)	Isoform0009106(Sucla2)
			Isoform0031032(rpl-12)	Isoform0025814(actr2)	Isoform0000828(Rdx)	Isoform0030476(RPS16)	Isoform0009176(Eif6)
			Isoform0031077(RPS15A)	Isoform0026326(rpl36a)	Isoform0000846(qki-a)	Isoform0030494(RPL35)	Isoform0009358(SRSF6)
			Isoform0031086(rpl31)	Isoform0027868(rpl7a)	Isoform0001282(ARPC2)	Isoform0030532(rpl36a)	Isoform0009380(SERBP1)
			Isoform0031093(FAU)	Isoform0028225(RPL6)	Isoform0001978(cpa)	Isoform0030551(RPL18A)	Isoform0009872(Atp6v1d)
			Isoform0031094(RpL37a)	Isoform0028491(ARF6)	Isoform0002469(Actr3)	Isoform0030601(RpL37A)	Isoform0010663(Arpc5)
			Isoform0031116(RpL32)	Isoform0028788(RPS4)	Isoform0002550(Tktl2)	Isoform0030604(RPS18)	Isoform0011028(ARPC3)
			Isoform0031118(RPL18A)	Isoform0028850(RPS9)	Isoform0002560(AM)	Isoform0030651(RpL19)	Isoform0011873(Skeletor)
			Isoform0031119(rpl24)	Isoform0028874(Rps3a)	Isoform0003532(Cdc42)	Isoform0030730(RPL26)	Isoform0011932(AP2S1)
			Isoform0031132(RPL21)	Isoform0029005(RpL10)	Isoform0003669(actr2)	Isoform0030758(RPL22)	Isoform0013055(AP2M1)
			Isoform0000828(Rdx)	Isoform0029413(RpL19)	Isoform0003728(AM)	Isoform0030776(RPL10A)	Isoform0015586(wos2)
			Isoform0001282(ARPC2)	Isoform0029582(rpl13)	Isoform0003938(msrB)	Isoform0030810(RpL23-A)	Isoform0017415(TUBA1D)
			Isoform0001978(cpa)	Isoform0029835(RPL7)	Isoform0004089(gelsolin)	Isoform0030885(FAU)	Isoform0017440(NME1-1)
			Isoform0002164(RBBP4)	Isoform0029903(rpl10a)	Isoform0004128(Actn)	Isoform0030891(rpl24)	Isoform0017545(Arpc1a)
			Isoform0002469(Actr3)	Isoform0030091(RPS9)	Isoform0004537(lmna)	Isoform0030900(Rpl28)	Isoform0017714(CYIIB)
			Isoform0002560(AM)	Isoform0030240(RPS15)	Isoform0005508(CanB2)	Isoform0030901(rpl27)	Isoform0017720(CYIIB)
			Isoform0002988(SET)	Isoform0030309(rpl27)	Isoform0010663(Arpc5)	Isoform0030904(RPL21)	Isoform0017849(RHOA)
			Isoform0003532(Cdc42)	Isoform0030356(rpl11)	Isoform0011020(SH3KBP1)	Isoform0030938(RPL14)	Isoform0018060(banf1)
			Isoform0003669(actr2)	Isoform0030434(rpl9)	Isoform0011028(ARPC3)	Isoform0030980(RPL26)	Isoform0018700(CAPZB)
			Isoform0003728(AM)	Isoform0030459(RPL10A)	Isoform0013435(Sf3b5)	Isoform0030991(RPL22)	Isoform0018764(FSCN1)
			Isoform0003938(msrB)	Isoform0030471(RpL32)	Isoform0015643(SLC9A3R2)	Isoform0031032(rpl-12)	Isoform0018925(TUBA1A)
			Isoform0004089(gelsolin)	Isoform0030476(RPS16)	Isoform0016212(Wasf1)	Isoform0031077(RPS15A)	Isoform0019131(SNRPB)
			Isoform0004128(Actn)	Isoform0030494(RPL35)	Isoform0017415(TUBA1D)	Isoform0031086(rpl31)	Isoform0019169(grb2-a)
			Isoform0004537(lmna)	Isoform0030532(rpl36a)	Isoform0017545(Arpc1a)	Isoform0031093(FAU)	Isoform0019373(SNRPD2)
			Isoform0005508(CanB2)	Isoform0030551(RPL18A)	Isoform0017849(RHOA)	Isoform0031094(RpL37a)	Isoform0021918(arf-1.2)
			Isoform0010663(Arpc5)	Isoform0030601(RpL37A)	Isoform0018700(CAPZB)	Isoform0031116(RpL32)	Isoform0022093(RACK1)
			Isoform0011028(ARPC3)	Isoform0030604(RPS18)	Isoform0018799(Rpl3)	Isoform0031118(RPL18A)	Isoform0022679(SNRPD2)
			Isoform0013435(Sf3b5)	Isoform0030651(RpL19)	Isoform0018925(TUBA1A)	Isoform0031119(rpl24)	Isoform0023483(Rpl3)
			Isoform0016119(TUBB4B)	Isoform0030730(RPL26)	Isoform0019169(grb2-a)	Isoform0031132(RPL21)	Isoform0023549(TOP1)
			Isoform0016212(Wasf1)	Isoform0030758(RPL22)	Isoform0019373(SNRPD2)	Isoform0000828(Rdx)	Isoform0023607(NME1-1)
			Isoform0017415(TUBA1D)	Isoform0030776(RPL10A)	Isoform0020769(Slk)	Isoform0000846(qki-a)	Isoform0023858(Rpl3)
			Isoform0017545(Arpc1a)	Isoform0030810(RpL23-A)	Isoform0023483(Rpl3)	Isoform0001282(ARPC2)	Isoform0025129(Cdc42)
			Isoform0018700(CAPZB)	Isoform0030885(FAU)	Isoform0023858(Rpl3)	Isoform0001978(cpa)	Isoform0025150(SRSF6)
			Isoform0018799(Rpl3)	Isoform0030891(rpl24)	Isoform0025129(Cdc42)	Isoform0002164(RBBP4)	Isoform0025184(Rpl3)
			Isoform0018925(TUBA1A)	Isoform0030900(Rpl28)	Isoform0025554(RPL10A)	Isoform0002469(Actr3)	Isoform0025553(MSRB1)
			Isoform0019373(SNRPD2)	Isoform0030901(rpl27)	Isoform0026326(rpl36a)	Isoform0002550(Tktl2)	Isoform0025554(RPL10A)
			Isoform0020769(Slk)	Isoform0030904(RPL21)	Isoform0027868(rpl7a)	Isoform0002560(AM)	Isoform0025814(actr2)
			Isoform0023483(Rpl3)	Isoform0030938(RPL14)	Isoform0028225(RPL6)	Isoform0003532(Cdc42)	Isoform0026326(rpl36a)
			Isoform0023858(Rpl3)	Isoform0030980(RPL26)	Isoform0028788(RPS4)	Isoform0003669(actr2)	Isoform0027868(rpl7a)
			Isoform0025129(Cdc42)	Isoform0030991(RPL22)	Isoform0028850(RPS9)	Isoform0003728(AM)	Isoform0028225(RPL6)
			Isoform0025554(RPL10A)	Isoform0031032(rpl-12)	Isoform0028874(Rps3a)	Isoform0003938(msrB)	Isoform0028491(ARF6)
			Isoform0026326(rpl36a)	Isoform0031077(RPS15A)	Isoform0029413(RpL19)	Isoform0004089(gelsolin)	Isoform0028788(RPS4)
			Isoform0027868(rpl7a)	Isoform0031086(rpl31)	Isoform0029582(rpl13)	Isoform0004128(Actn)	Isoform0028850(RPS9)
			Isoform0028225(RPL6)	Isoform0031093(FAU)	Isoform0029835(RPL7)	Isoform0004537(lmna)	Isoform0028874(Rps3a)
			Isoform0028788(RPS4)	Isoform0031094(RpL37a)	Isoform0029920(snRNP-U1-70K)	Isoform0005508(CanB2)	Isoform0029005(RpL10)
			Isoform0028850(RPS9)	Isoform0031116(RpL32)	Isoform0030240(RPS15)	Isoform0010663(Arpc5)	Isoform0029413(RpL19)
			Isoform0028874(Rps3a)	Isoform0031118(RPL18A)	Isoform0030309(rpl27)	Isoform0011020(SH3KBP1)	Isoform0029582(rpl13)
			Isoform0029413(RpL19)	Isoform0031119(rpl24)	Isoform0030399(rpl-12)	Isoform0011028(ARPC3)	Isoform0029835(RPL7)
			Isoform0029582(rpl13)	Isoform0031132(RPL21)	Isoform0030434(rpl9)	Isoform0013435(Sf3b5)	Isoform0029903(rpl10a)
			Isoform0029835(RPL7)	Isoform0000828(Rdx)	Isoform0030459(RPL10A)	Isoform0014126(GBETA1)	Isoform0030091(RPS9)
			Isoform0029920(snRNP-U1-70K)	Isoform0001282(ARPC2)	Isoform0030467(CanB2)	Isoform0016212(Wasf1)	Isoform0030240(RPS15)
			Isoform0030240(RPS15)	Isoform0001978(cpa)	Isoform0030476(RPS16)	Isoform0017415(TUBA1D)	Isoform0030309(rpl27)
			Isoform0030309(rpl27)	Isoform0002164(RBBP4)	Isoform0030494(RPL35)	Isoform0017545(Arpc1a)	Isoform0030356(rpl11)
			Isoform0030399(rpl-12)	Isoform0002469(Actr3)	Isoform0030532(rpl36a)	Isoform0017849(RHOA)	Isoform0030434(rpl9)
			Isoform0030434(rpl9)	Isoform0002560(AM)	Isoform0030551(RPL18A)	Isoform0018700(CAPZB)	Isoform0030459(RPL10A)
			Isoform0030459(RPL10A)	Isoform0002988(SET)	Isoform0030601(RpL37A)	Isoform0018799(Rpl3)	Isoform0030471(RpL32)
			Isoform0030467(CanB2)	Isoform0003532(Cdc42)	Isoform0030604(RPS18)	Isoform0018925(TUBA1A)	Isoform0030476(RPS16)
			Isoform0030476(RPS16)	Isoform0003669(actr2)	Isoform0030695(RPL17)	Isoform0019169(grb2-a)	Isoform0030494(RPL35)
			Isoform0030494(RPL35)	Isoform0003728(AM)	Isoform0030758(RPL22)	Isoform0019373(SNRPD2)	Isoform0030532(rpl36a)
			Isoform0030532(rpl36a)	Isoform0003938(msrB)	Isoform0030810(RpL23-A)	Isoform0020769(Slk)	Isoform0030551(RPL18A)
			Isoform0030551(RPL18A)	Isoform0004089(gelsolin)	Isoform0030885(FAU)	Isoform0021918(arf-1.2)	Isoform0030601(RpL37A)
			Isoform0030601(RpL37A)	Isoform0004128(Actn)	Isoform0030891(rpl24)	Isoform0022093(RACK1)	Isoform0030604(RPS18)
			Isoform0030604(RPS18)	Isoform0004537(lmna)	Isoform0030900(Rpl28)	Isoform0023483(Rpl3)	Isoform0030651(RpL19)
			Isoform0030695(RPL17)	Isoform0005508(CanB2)	Isoform0030901(rpl27)	Isoform0023858(Rpl3)	Isoform0030730(RPL26)
			Isoform0030758(RPL22)	Isoform0008542(SMARCE1)	Isoform0030904(RPL21)	Isoform0025129(Cdc42)	Isoform0030758(RPL22)
			Isoform0030810(RpL23-A)	Isoform0009380(SERBP1)	Isoform0030922(RPS13)	Isoform0025554(RPL10A)	Isoform0030776(RPL10A)
			Isoform0030885(FAU)	Isoform0009932(H2A.F/Z)	Isoform0030938(RPL14)	Isoform0026326(rpl36a)	Isoform0030810(RpL23-A)
			Isoform0030891(rpl24)	Isoform0010663(Arpc5)	Isoform0030980(RPL26)	Isoform0027218(Kmt2e)	Isoform0030885(FAU)
			Isoform0030900(Rpl28)	Isoform0011028(ARPC3)	Isoform0030991(RPL22)	Isoform0027868(rpl7a)	Isoform0030891(rpl24)
			Isoform0030901(rpl27)	Isoform0013435(Sf3b5)	Isoform0031077(RPS15A)	Isoform0028225(RPL6)	Isoform0030900(Rpl28)
			Isoform0030904(RPL21)	Isoform0014126(GBETA1)	Isoform0031086(rpl31)	Isoform0028788(RPS4)	Isoform0030901(rpl27)
			Isoform0030922(RPS13)	Isoform0016119(TUBB4B)	Isoform0031093(FAU)	Isoform0028850(RPS9)	Isoform0030904(RPL21)
			Isoform0030938(RPL14)	Isoform0016212(Wasf1)	Isoform0031094(RpL37a)	Isoform0028874(Rps3a)	Isoform0030938(RPL14)
			Isoform0030980(RPL26)	Isoform0017415(TUBA1D)	Isoform0031116(RpL32)	Isoform0029413(RpL19)	Isoform0030980(RPL26)
			Isoform0030991(RPL22)	Isoform0017545(Arpc1a)	Isoform0031132(RPL21)	Isoform0029582(rpl13)	Isoform0030991(RPL22)
			Isoform0031077(RPS15A)	Isoform0018700(CAPZB)		Isoform0029835(RPL7)	Isoform0031032(rpl-12)
			Isoform0031086(rpl31)	Isoform0018799(Rpl3)		Isoform0029920(snRNP-U1-70K)	Isoform0031077(RPS15A)
			Isoform0031093(FAU)	Isoform0018925(TUBA1A)		Isoform0030240(RPS15)	Isoform0031086(rpl31)
			Isoform0031094(RpL37a)	Isoform0019373(SNRPD2)		Isoform0030309(rpl27)	Isoform0031093(FAU)
			Isoform0031116(RpL32)	Isoform0020769(Slk)		Isoform0030399(rpl-12)	Isoform0031094(RpL37a)
			Isoform0031132(RPL21)	Isoform0021918(arf-1.2)		Isoform0030434(rpl9)	Isoform0031116(RpL32)
				Isoform0022093(RACK1)		Isoform0030459(RPL10A)	Isoform0031118(RPL18A)
				Isoform0023483(Rpl3)		Isoform0030467(CanB2)	Isoform0031119(rpl24)
				Isoform0023858(Rpl3)		Isoform0030476(RPS16)	Isoform0031132(RPL21)
				Isoform0025129(Cdc42)		Isoform0030494(RPL35)	Isoform0000828(Rdx)
				Isoform0025554(RPL10A)		Isoform0030532(rpl36a)	Isoform0000846(qki-a)
				Isoform0025621(SRSF2)		Isoform0030551(RPL18A)	Isoform0001282(ARPC2)
				Isoform0026326(rpl36a)		Isoform0030601(RpL37A)	Isoform0001978(cpa)
				Isoform0027218(Kmt2e)		Isoform0030604(RPS18)	Isoform0002164(RBBP4)
				Isoform0027868(rpl7a)		Isoform0030695(RPL17)	Isoform0002469(Actr3)
				Isoform0028225(RPL6)		Isoform0030758(RPL22)	Isoform0002550(Tktl2)
				Isoform0028788(RPS4)		Isoform0030810(RpL23-A)	Isoform0002560(AM)
				Isoform0028850(RPS9)		Isoform0030885(FAU)	Isoform0002988(SET)
				Isoform0028874(Rps3a)		Isoform0030891(rpl24)	Isoform0003532(Cdc42)
				Isoform0029413(RpL19)		Isoform0030900(Rpl28)	Isoform0003669(actr2)
				Isoform0029582(rpl13)		Isoform0030901(rpl27)	Isoform0003728(AM)
				Isoform0029835(RPL7)		Isoform0030904(RPL21)	Isoform0003938(msrB)
				Isoform0029920(snRNP-U1-70K)		Isoform0030922(RPS13)	Isoform0004089(gelsolin)
				Isoform0030240(RPS15)		Isoform0030938(RPL14)	Isoform0004128(Actn)
				Isoform0030309(rpl27)		Isoform0030980(RPL26)	Isoform0004537(lmna)
				Isoform0030399(rpl-12)		Isoform0030991(RPL22)	Isoform0005508(CanB2)
				Isoform0030434(rpl9)		Isoform0031077(RPS15A)	Isoform0008542(SMARCE1)
				Isoform0030459(RPL10A)		Isoform0031086(rpl31)	Isoform0009380(SERBP1)
				Isoform0030467(CanB2)		Isoform0031093(FAU)	Isoform0009932(H2A.F/Z)
				Isoform0030476(RPS16)		Isoform0031094(RpL37a)	Isoform0010663(Arpc5)
				Isoform0030494(RPL35)		Isoform0031116(RpL32)	Isoform0011020(SH3KBP1)
				Isoform0030532(rpl36a)		Isoform0031132(RPL21)	Isoform0011028(ARPC3)
				Isoform0030551(RPL18A)			Isoform0013435(Sf3b5)
				Isoform0030601(RpL37A)			Isoform0014126(GBETA1)
				Isoform0030604(RPS18)			Isoform0015586(wos2)
				Isoform0030695(RPL17)			Isoform0015643(SLC9A3R2)
				Isoform0030758(RPL22)			Isoform0016212(Wasf1)
				Isoform0030810(RpL23-A)			Isoform0017415(TUBA1D)
				Isoform0030885(FAU)			Isoform0017440(NME1-1)
				Isoform0030891(rpl24)			Isoform0017545(Arpc1a)
				Isoform0030900(Rpl28)			Isoform0017714(CYIIB)
				Isoform0030901(rpl27)			Isoform0017720(CYIIB)
				Isoform0030904(RPL21)			Isoform0017849(RHOA)
				Isoform0030922(RPS13)			Isoform0018060(banf1)
				Isoform0030938(RPL14)			Isoform0018700(CAPZB)
				Isoform0030980(RPL26)			Isoform0018799(Rpl3)
				Isoform0030991(RPL22)			Isoform0018925(TUBA1A)
				Isoform0031077(RPS15A)			Isoform0019169(grb2-a)
				Isoform0031086(rpl31)			Isoform0019373(SNRPD2)
				Isoform0031093(FAU)			Isoform0020769(Slk)
				Isoform0031094(RpL37a)			Isoform0021918(arf-1.2)
				Isoform0031116(RpL32)			Isoform0022093(RACK1)
				Isoform0031132(RPL21)			Isoform0023483(Rpl3)
							Isoform0023607(NME1-1)
							Isoform0023858(Rpl3)
							Isoform0025129(Cdc42)
							Isoform0025554(RPL10A)
							Isoform0026326(rpl36a)
							Isoform0027218(Kmt2e)
							Isoform0027868(rpl7a)
							Isoform0028225(RPL6)
							Isoform0028788(RPS4)
							Isoform0028850(RPS9)
							Isoform0028874(Rps3a)
							Isoform0029413(RpL19)
							Isoform0029582(rpl13)
							Isoform0029835(RPL7)
							Isoform0029920(snRNP-U1-70K)
							Isoform0030240(RPS15)
							Isoform0030309(rpl27)
							Isoform0030399(rpl-12)
							Isoform0030434(rpl9)
							Isoform0030459(RPL10A)
							Isoform0030467(CanB2)
							Isoform0030476(RPS16)
							Isoform0030494(RPL35)
							Isoform0030532(rpl36a)
							Isoform0030551(RPL18A)
							Isoform0030601(RpL37A)
							Isoform0030604(RPS18)
							Isoform0030695(RPL17)
							Isoform0030758(RPL22)
							Isoform0030810(RpL23-A)
							Isoform0030885(FAU)
							Isoform0030891(rpl24)
							Isoform0030900(Rpl28)
							Isoform0030901(rpl27)
							Isoform0030904(RPL21)
							Isoform0030922(RPS13)
							Isoform0030938(RPL14)
							Isoform0030980(RPL26)
							Isoform0030991(RPL22)
							Isoform0031077(RPS15A)
							Isoform0031086(rpl31)
							Isoform0031093(FAU)
							Isoform0031094(RpL37a)
							Isoform0031116(RpL32)
							Isoform0031132(RPL21)
